# Supplementary material for: Polymerizable Ionic Liquid-Based Gel Polymer Electrolytes Enabled by High-Energy Electron Beam for High-Performance Lithium-Ion Batteries
Source: Gels. 2024 Dec 6;10(12):798. doi: 10.3390/gels10120798 (PMC11675922; doi:10.3390/gels10120798)
Supplement: Supplementary file 1 [file gels-10-00798-s001.zip]

Archive with 1 entries (1 files):
- gels-3335241-supplementary.pdf
